# Supplementary material for: Longitudinal data on (political) news consumption and political attitudes in a German sample collected during the election year 2021
Source: Data Brief. 2022 May 29;43:108326. doi: 10.1016/j.dib.2022.108326 (PMC9194690; doi:10.1016/j.dib.2022.108326)
Supplement: Supplementary file 1 [file mmc1.zip]

Archive with 1 entries (1 files):
- Sankey_voting_int_dec_Sindermann_et_al.html
